# Supplementary material for: The Chemistry of Phenylimidotechnetium(V) Complexes with Isocyanides: Steric and Electronic Factors
Source: Molecules. 2022 Dec 4;27(23):8546. doi: 10.3390/molecules27238546 (PMC9736260; doi:10.3390/molecules27238546)
Supplement: Supplementary file 1 [file molecules-27-08546-s001.zip]

Archive with 1 entries (1 files):
- molecules-2028667-supplementary.pdf
